# Supplementary material for: Physicochemical and Adsorption Characteristics of Divinylbenzene-co-Triethoxyvinylsilane Microspheres as Materials for the Removal of Organic Compounds
Source: Molecules. 2021 Apr 20;26(8):2396. doi: 10.3390/molecules26082396 (PMC8074589; doi:10.3390/molecules26082396)
Supplement: Supplementary file 1 [file molecules-26-02396-s001.zip]

Archive with 1 entries (1 files):
- molecules-1145552-supplementary.pdf
